# Supplementary material for: RNA Sequencing Reveals the Regulation of Betaine on Chicken Myogenesis
Source: Animals (Basel). 2022 Sep 21;12(19):2508. doi: 10.3390/ani12192508 (PMC9558966; doi:10.3390/ani12192508)
Supplement: Supplementary file 1 [file animals-12-02508-s001.zip]

Archive with 15 entries (14 files):
- animals-1799981-Supplementary Table S1.xlsx
- animals-1799981-Supplementary Table S2.xlsx
- animals-1799981-Supplementary Table S3.xls
- animals-1799981-Supplementary Table S4.xls
- animals-1799981-Supplementary Table S5.xls
- animals-1799981-Supplementary Table S6.xls
- animals-1799981-Supplementary Table S7.xlsx
- __MACOSX/
- __MACOSX/._Supplementary Table S1.xlsx
- __MACOSX/._Supplementary Table S2.xlsx
- __MACOSX/._Supplementary Table S3.xls
- __MACOSX/._Supplementary Table S4.xls
- __MACOSX/._Supplementary Table S5.xls
- __MACOSX/._Supplementary Table S6.xls
- __MACOSX/._Supplementary Table S7.xlsx
