# Supplementary material for: RNA Sequencing Reveals the Regulation of Betaine on Chicken Myogenesis
Source: Animals (Basel). 2022 Sep 21;12(19):2508. doi: 10.3390/ani12192508 (PMC9558966; doi:10.3390/ani12192508)
Supplement: Supplementary file 1 [file animals-12-02508-s001.zip › animals-1799981-Supplementary Table S1.xlsx]

## Sheet: Sheet1
	Supplymentary Table 1: The primers used for qRT-PCR.
	Primer name	Primer sequences (5′ to 3′)	Product size	Melting temperature	Accession number
	β-actin-F	CAGGATGCAGAAGGAGATC	127 bp	58 °C	NM_205518.2
	β-actin-R	CTGGAAGGTGGACAGGGAG
	MyoD-F	GCTACTACACGGAATCACCAAAT	200 bp	58 °C	NM_204214.3
	MyoD-R	CTGGGCTCCACTGTCACTCA
	MyoG-F	CGGAGGCTGAAGAAGGTGAA	320 bp	58 °C	NM_204184.2
	MyoG-R	CGGTCCTCTGCCTGGTCAT
	Myomaker-F	TGGGTGTCCCTGATGGC	135 bp	58 °C	NM_001318457.1
	Myomaker-R	CCCGATGGGTCCTGAGTAG
	MyHC-F	CTCCTCACGCTTTGGTAA	213 bp	58 °C	NM_001319015.2
	MyHC-R	CGTCCGATTGGATAGACAGAAC
	Ckm-F	ACAAACGCCTCCGGGATAAG	136 bp	60 °C	NM_205507.1
	Ckm-R	ACCTCGTAGGACTCCTCGTC
	CDH5-F	AGAGTGTGCGAAAATGCTGC	140 bp	60 °C	NM_204227.2
	CDH5-R	TCGGGGTTCTCAGTCAAGGA
	GJD4-F	CAGCCTTGCTGACCTTGTCT	160 bp	60 °C	XM_015282128.4
	GJD4-R	TGCTGGGCAGTCTTGAGTTT
	SLA-F	TCAACGGGTCAGGAGAGTGAT	137 bp	60 °C	NM_204391.2
	SLA-R	AGGGAATGGACTCTCCACCA
	MYH7B-F	CGTGAGAACCAGTCCATGCT	127 bp	60 °C	NM_204587.4
	MYH7B-R	CTGCTACTTTCTTGCCCGGT
	HOPX-F	AAGAGCAGACCCTGAAATGGT	92 bp	60 °C	NM_001397351.1
	HOPX-R	CTAGTCCCTCACAGACCCACA
	IRF6-F	CAGCGAGACGATGGCGTTA	172 bp	60 °C	XM_417990.8
	IRF6-R	GTTCTCCTCCTCGTGCTGAG
	FABP7-F	GTGGGGAACGTGACTAAGCC	150 bp	60 °C	NM_205308.3
	FABP7-R	TTTGCAGTTCCTGTCGTCGG
	ARG2-F	TCGGATGCCAACTGTACGAC	117 bp	60 °C	NM_001199704.2
	ARG2-R	CCAGTACCTGGCTGGCTAAC
