# Supplementary material for: RNA Sequencing Reveals the Regulation of Betaine on Chicken Myogenesis
Source: Animals (Basel). 2022 Sep 21;12(19):2508. doi: 10.3390/ani12192508 (PMC9558966; doi:10.3390/ani12192508)
Supplement: Supplementary file 1 [file animals-12-02508-s001.zip › animals-1799981-Supplementary Table S2.xlsx]

## Sheet: Sheet1
Sample	RawDatas	CleanData(%)	Adapter(%)	LowQuality(%)	RawData(bp)	BF_Q20(%)	BF_Q30(%)	BF_GC(%)	CleanData(bp)	AF_Q20(%)	AF_Q30(%)	AF_GC(%)	Refer_Genes	sequenced_Refer_Genes(%)	Novel_Genes	sequenced_Novel_Genes(%)	Total_Genes	sequenced_Total_Genes(%)
Bet_0-1	49350592	49155132 (99.60%)	29408 (0.06%)	165976 (0.34%)	7402588800	7213246816 (97.44%)	6896356233 (93.16%)	3432235120 (46.37%)	7337296285	7162261901 (97.61%)	6851395264 (93.38%)	3395090117 (46.27%)	16666	14019 (84.12%)	689	666 (96.66%)	17355	14685 (84.62%)
Bet_0-2	48928708	48735368 (99.60%)	31916 (0.07%)	161356 (0.33%)	7339306200	7156246549 (97.51%)	6847947086 (93.31%)	3408487998 (46.44%)	7267132419	7098300507 (97.68%)	6796476839 (93.52%)	3367569493 (46.34%)	16666	14006 (84.04%)	689	661 (95.94%)	17355	14667 (84.51%)
Bet_0-3	51841208	51646990 (99.63%)	31502 (0.06%)	162642 (0.31%)	7776181200	7597007450 (97.70%)	7289305498 (93.74%)	3608362180 (46.40%)	7709785211	7544363668 (97.85%)	7242621054 (93.94%)	3570909157 (46.32%)	16666	14081 (84.49%)	689	667 (96.81%)	17355	14748 (84.98%)
Bet_10-1	42882574	42743018 (99.67%)	22484 (0.05%)	117016 (0.27%)	6432386100	6277497599 (97.59%)	6013734388 (93.49%)	2976739886 (46.28%)	6379606952	6235337150 (97.74%)	5976190806 (93.68%)	2947172701 (46.20%)	16666	14019 (84.12%)	689	666 (96.66%)	17355	14685 (84.62%)
Bet_10-2	52152812	51976430 (99.66%)	28030 (0.05%)	148268 (0.28%)	7822921800	7639182597 (97.65%)	7326393278 (93.65%)	3648120386 (46.63%)	7750247316	7580065091 (97.80%)	7273688627 (93.85%)	3607698103 (46.55%)	16666	14221 (85.33%)	689	664 (96.37%)	17355	14885 (85.77%)
Bet_10-3	53164672	52972652 (99.64%)	30076 (0.06%)	161850 (0.30%)	7974700800	7766682578 (97.39%)	7420073860 (93.05%)	3697841380 (46.37%)	7905725603	7712369190 (97.55%)	7372182394 (93.25%)	3659002273 (46.28%)	16666	14075 (84.45%)	689	663 (96.23%)	17355	14738 (84.92%)
Bet_25-1	53771182	53573910 (99.63%)	27296 (0.05%)	169914 (0.32%)	8065677300	7837629833 (97.17%)	7461596001 (92.51%)	3750296763 (46.50%)	7998049757	7785350947 (97.34%)	7415746110 (92.72%)	3712476222 (46.42%)	16666	14108 (84.65%)	689	665 (96.52%)	17355	14773 (85.12%)
Bet_25-2	38884356	38752922 (99.66%)	19108 (0.05%)	112272 (0.29%)	5832653400	5686716903 (97.50%)	5438043760 (93.23%)	2715811546 (46.56%)	5788889657	5652893022 (97.65%)	5408378365 (93.43%)	2690973442 (46.49%)	16666	13924 (83.55%)	689	657 (95.36%)	17355	14581 (84.02%)
Bet_25-3	45847364	45691938 (99.66%)	23700 (0.05%)	131646 (0.29%)	6877104600	6705816873 (97.51%)	6418238308 (93.33%)	3195954136 (46.47%)	6823553108	6664164816 (97.66%)	6381556252 (93.52%)	3165793180 (46.40%)	16666	14055 (84.33%)	689	664 (96.37%)	17355	14719 (84.81%)
Bet_50-1	38756554	38619304 (99.65%)	20004 (0.05%)	117200 (0.30%)	5813483100	5665777088 (97.46%)	5413312306 (93.12%)	2695683665 (46.37%)	5768231406	5630654739 (97.61%)	5382503863 (93.31%)	2670104259 (46.29%)	16666	13870 (83.22%)	689	661 (95.94%)	17355	14531 (83.73%)
Bet_50-2	48007452	47844200 (99.66%)	23442 (0.05%)	139740 (0.29%)	7201117800	7024160747 (97.54%)	6723646390 (93.37%)	3338109888 (46.36%)	7146693459	6981757405 (97.69%)	6686358457 (93.56%)	3307236337 (46.28%)	16666	14099 (84.60%)	689	659 (95.65%)	17355	14758 (85.04%)
Bet_50-3	50835850	50629622 (99.59%)	35190 (0.07%)	170972 (0.34%)	7625377500	7425111199 (97.37%)	7092652025 (93.01%)	3545460038 (46.50%)	7557978186	7372835723 (97.55%)	7046519444 (93.23%)	3506505860 (46.39%)	16666	14100 (84.60%)	689	658 (95.50%)	17355	14758 (85.04%)
