# Supplementary material for: RNA Sequencing Reveals the Regulation of Betaine on Chicken Myogenesis
Source: Animals (Basel). 2022 Sep 21;12(19):2508. doi: 10.3390/ani12192508 (PMC9558966; doi:10.3390/ani12192508)
Supplement: Supplementary file 1 [file animals-12-02508-s001.zip › animals-1799981-Supplementary Table S3.xls]

id	num	qvalue	per	ratio	class	ID	Descrption	Pvalue	Qvalue	Up	Down	fg_num	bg_num
GO:0009605 response to external stimulus	13	0.079676327	32.5	0.01	Biological Process	GO:0009605	response to external stimulus	6.78E-05	0.079676327	5	8	13	1266
GO:0043416 regulation of skeletal muscle tissue regeneration	2	0.081367341	5	0.333	Biological Process	GO:0043416	regulation of skeletal muscle tissue regeneration	0.000138498	0.081367341	1	1	2	6
GO:0046625 sphingolipid binding	2	0.099393401	4.762	0.167	Molecular Function	GO:0046625	sphingolipid binding	0.000664849	0.099393401	1	1	2	12
GO:0004896 cytokine receptor activity	3	0.099393401	7.143	0.039	Molecular Function	GO:0004896	cytokine receptor activity	0.001895517	0.099393401	2	1	3	76
GO:0002113 interleukin-33 binding	1	0.099393401	2.381	1	Molecular Function	GO:0002113	interleukin-33 binding	0.003245499	0.099393401	1	0	1	1
GO:0004053 arginase activity	1	0.099393401	2.381	1	Molecular Function	GO:0004053	arginase activity	0.003245499	0.099393401	0	1	1	1
GO:0005199 structural constituent of cell wall	1	0.099393401	2.381	1	Molecular Function	GO:0005199	structural constituent of cell wall	0.003245499	0.099393401	0	1	1	1
GO:0038102 activin receptor antagonist activity	1	0.099393401	2.381	1	Molecular Function	GO:0038102	activin receptor antagonist activity	0.003245499	0.099393401	0	1	1	1
GO:0047391 alkylglycerophosphoethanolamine phosphodiesterase activity	1	0.099393401	2.381	1	Molecular Function	GO:0047391	alkylglycerophosphoethanolamine phosphodiesterase activity	0.003245499	0.099393401	0	1	1	1
GO:0070540 stearic acid binding	1	0.099393401	2.381	1	Molecular Function	GO:0070540	stearic acid binding	0.003245499	0.099393401	0	1	1	1
GO:0004715 non-membrane spanning protein tyrosine kinase activity	2	0.105851668	4.762	0.054	Molecular Function	GO:0004715	non-membrane spanning protein tyrosine kinase activity	0.006373143	0.105851668	1	1	2	37
GO:0002114 interleukin-33 receptor activity	1	0.105851668	2.381	0.5	Molecular Function	GO:0002114	interleukin-33 receptor activity	0.006480714	0.105851668	1	0	1	2
GO:0005228 intracellular sodium activated potassium channel activity	1	0.105851668	2.381	0.5	Molecular Function	GO:0005228	intracellular sodium activated potassium channel activity	0.006480714	0.105851668	1	0	1	2
GO:0050542 icosanoid binding	1	0.105851668	2.381	0.5	Molecular Function	GO:0050542	icosanoid binding	0.006480714	0.105851668	0	1	1	2
GO:0050543 icosatetraenoic acid binding	1	0.105851668	2.381	0.5	Molecular Function	GO:0050543	icosatetraenoic acid binding	0.006480714	0.105851668	0	1	1	2
GO:0050544 arachidonic acid binding	1	0.105851668	2.381	0.5	Molecular Function	GO:0050544	arachidonic acid binding	0.006480714	0.105851668	0	1	1	2
GO:0070539 linoleic acid binding	1	0.105851668	2.381	0.5	Molecular Function	GO:0070539	linoleic acid binding	0.006480714	0.105851668	0	1	1	2
GO:0003896 DNA primase activity	1	0.121005697	2.381	0.333	Molecular Function	GO:0003896	DNA primase activity	0.009705678	0.121005697	1	0	1	3
GO:0043208 glycosphingolipid binding	1	0.121005697	2.381	0.333	Molecular Function	GO:0043208	glycosphingolipid binding	0.009705678	0.121005697	0	1	1	3
GO:0070051 fibrinogen binding	1	0.121005697	2.381	0.333	Molecular Function	GO:0070051	fibrinogen binding	0.009705678	0.121005697	1	0	1	3
GO:0070538 oleic acid binding	1	0.121005697	2.381	0.333	Molecular Function	GO:0070538	oleic acid binding	0.009705678	0.121005697	0	1	1	3
GO:0005102 signaling receptor binding	8	0.121005697	19.048	0.008	Molecular Function	GO:0005102	signaling receptor binding	0.009878016	0.121005697	3	5	8	943
GO:0005126 cytokine receptor binding	3	0.131895982	7.143	0.021	Molecular Function	GO:0005126	cytokine receptor binding	0.011496318	0.131895982	2	1	3	145
GO:0004111 creatine kinase activity	1	0.131895982	2.381	0.25	Molecular Function	GO:0004111	creatine kinase activity	0.012920423	0.131895982	0	1	1	4
GO:0004528 phosphodiesterase I activity	1	0.131895982	2.381	0.25	Molecular Function	GO:0004528	phosphodiesterase I activity	0.012920423	0.131895982	0	1	1	4
GO:0016775 phosphotransferase activity, nitrogenous group as acceptor	1	0.131895982	2.381	0.25	Molecular Function	GO:0016775	phosphotransferase activity, nitrogenous group as acceptor	0.012920423	0.131895982	0	1	1	4
GO:0032101 regulation of response to external stimulus	7	0.14163301	17.5	0.016	Biological Process	GO:0032101	regulation of response to external stimulus	0.000361616	0.14163301	4	3	7	442
GO:0001818 negative regulation of cytokine production	4	0.143982557	10	0.032	Biological Process	GO:0001818	negative regulation of cytokine production	0.000595801	0.143982557	3	1	4	126
GO:0006952 defense response	7	0.143982557	17.5	0.01	Biological Process	GO:0006952	defense response	0.004588355	0.143982557	3	4	7	686
GO:0002826 negative regulation of T-helper 1 type immune response	1	0.143982557	2.5	0.5	Biological Process	GO:0002826	negative regulation of T-helper 1 type immune response	0.006169255	0.143982557	1	0	1	2
