# Supplementary material for: RNA Sequencing Reveals the Regulation of Betaine on Chicken Myogenesis
Source: Animals (Basel). 2022 Sep 21;12(19):2508. doi: 10.3390/ani12192508 (PMC9558966; doi:10.3390/ani12192508)
Supplement: Supplementary file 1 [file animals-12-02508-s001.zip › animals-1799981-Supplementary Table S4.xls]

id	num	qvalue	per	ratio	class	ID	Descrption	Pvalue	Qvalue	Up	Down	fg_num	bg_num
Arginine and proline metabolism	3	0.0389765	13.043	0.065	Metabolism	ko00330	Arginine and proline metabolism	0.000481191	0.0389765	0	3	3	46
Cytokine-cytokine receptor interaction	4	0.2281956	17.391	0.018	Environmental Information Processing	ko04060	Cytokine-cytokine receptor interaction	0.006844127	0.2281956	3	1	4	228
Glycine, serine and threonine metabolism	2	0.2281956	8.696	0.049	Metabolism	ko00260	Glycine, serine and threonine metabolism	0.008451688	0.2281956	1	1	2	41
Amoebiasis	3	0.3919323	13.043	0.018	Human Diseases	ko05146	Amoebiasis	0.01935468	0.3919323	0	3	3	170
Pathways in cancer	5	0.401314	21.739	0.01	Human Diseases	ko05200	Pathways in cancer	0.02477247	0.401314	2	3	5	502
Hypertrophic cardiomyopathy (HCM)	2	0.4585422	8.696	0.022	Human Diseases	ko05410	Hypertrophic cardiomyopathy (HCM)	0.03655679	0.4585422	1	1	2	89
Phenylalanine metabolism	1	0.4585422	4.348	0.062	Metabolism	ko00360	Phenylalanine metabolism	0.05336681	0.4585422	0	1	1	16
Th17 cell differentiation	2	0.4585422	8.696	0.018	Organismal Systems	ko04659	Th17 cell differentiation	0.05447747	0.4585422	1	1	2	111
Arginine biosynthesis	1	0.4585422	4.348	0.059	Metabolism	ko00220	Arginine biosynthesis	0.05661015	0.4585422	0	1	1	17
Nitrogen metabolism	1	0.4585422	4.348	0.059	Metabolism	ko00910	Nitrogen metabolism	0.05661015	0.4585422	0	1	1	17
Histidine metabolism	1	0.4938962	4.348	0.043	Metabolism	ko00340	Histidine metabolism	0.07584813	0.4938962	0	1	1	23
Purine metabolism	2	0.4938962	8.696	0.014	Metabolism	ko00230	Purine metabolism	0.08082904	0.4938962	1	1	2	139
Jak-STAT signaling pathway	2	0.4938962	8.696	0.014	Environmental Information Processing	ko04630	Jak-STAT signaling pathway	0.09001174	0.4938962	2	0	2	148
Dilated cardiomyopathy (DCM)	2	0.4938962	8.696	0.012	Human Diseases	ko05414	Dilated cardiomyopathy (DCM)	0.1136764	0.4938962	1	1	2	170
Drug metabolism - cytochrome P450	1	0.4938962	4.348	0.028	Metabolism	ko00982	Drug metabolism - cytochrome P450	0.1162513	0.4938962	0	1	1	36
Bladder cancer	1	0.4938962	4.348	0.026	Human Diseases	ko05219	Bladder cancer	0.1223152	0.4938962	0	1	1	38
Cocaine addiction	1	0.4938962	4.348	0.024	Human Diseases	ko05030	Cocaine addiction	0.1313364	0.4938962	0	1	1	41
Ether lipid metabolism	1	0.4938962	4.348	0.022	Metabolism	ko00565	Ether lipid metabolism	0.1461751	0.4938962	0	1	1	46
Focal adhesion	2	0.4938962	8.696	0.01	Cellular Processes	ko04510	Focal adhesion	0.1517954	0.4938962	0	2	2	203
Legionellosis	1	0.4938962	4.348	0.018	Human Diseases	ko05134	Legionellosis	0.1722758	0.4938962	0	1	1	55
Malaria	1	0.4938962	4.348	0.018	Human Diseases	ko05144	Malaria	0.1722758	0.4938962	0	1	1	55
Amphetamine addiction	1	0.4938962	4.348	0.017	Human Diseases	ko05031	Amphetamine addiction	0.1864446	0.4938962	0	1	1	60
Metabolic pathways	7	0.4938962	30.435	0.005	Metabolism	ko01100	Metabolic pathways	0.1883464	0.4938962	2	5	7	1406
Pertussis	1	0.4938962	4.348	0.016	Human Diseases	ko05133	Pertussis	0.1920469	0.4938962	0	1	1	62
Biosynthesis of amino acids	1	0.4938962	4.348	0.015	Metabolism	ko01230	Biosynthesis of amino acids	0.2003813	0.4938962	0	1	1	65
Inflammatiory bowel disease (IBD)	1	0.4938962	4.348	0.015	Human Diseases	ko05321	Inflammatiory bowel disease (IBD)	0.2086333	0.4938962	1	0	1	68
PPAR signaling pathway	1	0.4938962	4.348	0.014	Organismal Systems	ko03320	PPAR signaling pathway	0.2113659	0.4938962	0	1	1	69
Epithelial cell signaling in Helicobacter pylori infection	1	0.4938962	4.348	0.014	Human Diseases	ko05120	Epithelial cell signaling in Helicobacter pylori infection	0.2140894	0.4938962	0	1	1	70
Cardiac muscle contraction	1	0.4938962	4.348	0.014	Organismal Systems	ko04260	Cardiac muscle contraction	0.2168039	0.4938962	1	0	1	71
Arrhythmogenic right ventricular cardiomyopathy (ARVC)	1	0.4938962	4.348	0.014	Human Diseases	ko05412	Arrhythmogenic right ventricular cardiomyopathy (ARVC)	0.2168039	0.4938962	0	1	1	71
