# Supplementary material for: RNA Sequencing Reveals the Regulation of Betaine on Chicken Myogenesis
Source: Animals (Basel). 2022 Sep 21;12(19):2508. doi: 10.3390/ani12192508 (PMC9558966; doi:10.3390/ani12192508)
Supplement: Supplementary file 1 [file animals-12-02508-s001.zip › animals-1799981-Supplementary Table S5.xls]

id	Symbol	Bet_0-1_fpkm	Bet_0-2_fpkm	Bet_0-3_fpkm	Bet_10-1_fpkm	Bet_10-2_fpkm	Bet_10-3_fpkm	Bet_25-1_fpkm	Bet_25-2_fpkm	Bet_25-3_fpkm	Bet_50-1_fpkm	Bet_50-2_fpkm	Bet_50-3_fpkm	Bet_0	Bet_10	Bet_25	Bet_50	Bet_0-vs-Bet_10-log2fc	Bet_0-vs-Bet_10-pvalue	Bet_0-vs-Bet_10-fdr	Bet_0-vs-Bet_25-log2fc	Bet_0-vs-Bet_25-pvalue	Bet_0-vs-Bet_25-fdr	Bet_0-vs-Bet_50-log2fc	Bet_0-vs-Bet_50-pvalue	Bet_0-vs-Bet_50-fdr
ENSGALG00000001264	PLXNA2	1.39	1.81	1.69	1.65	2.11	1.9	1.95	2.36	1.98	2.05	2.66	2.68	1.63	1.8867	2.0967	2.4633	0.210967588	0.171778842	0.937064184	0.363225552	0.019070456	0.342566149	0.595739899	7.16E-05	0.003401357
ENSGALG00000001405	IRF6	8.15	7.86	7.98	6.07	6.58	7.13	6.33	5.34	6.4	4.45	3.96	4.15	7.9967	6.5933	6.0233	4.1867	-0.278390732	0.030141295	0.575992623	-0.408836651	0.002357691	0.094051637	-0.933596693	4.77E-09	8.66E-07
ENSGALG00000001645	KCNT1	0.88	1.09	0.79	1.21	1.15	1.03	1.35	1.56	1.46	1.61	1.71	1.86	0.92	1.13	1.4567	1.7267	0.296617006	0.194616512	0.945545469	0.662965013	0.00246645	0.096921688	0.908283831	1.71E-05	0.001076018
ENSGALG00000002855	SARDH	4.77	5.05	4.65	4.94	5.54	5.05	6.97	5.91	6.76	6.64	7.88	7.42	4.8233	5.1767	6.5467	7.3133	0.101992908	0.560290829	0.995791847	0.440730008	0.007766447	0.209006071	0.600498604	0.000205022	0.008107877
ENSGALG00000003172	SLC16A9	1.55	1.76	1.5	3.26	2.92	2.56	2.45	2.15	2.37	2.67	3.31	2.69	1.6033	2.9133	2.3233	2.89	0.861596386	2.02E-05	0.008417513	0.535121762	0.009677405	0.240367866	0.849995099	2.26E-05	0.00135356
ENSGALG00000004322	-	7.23	8.69	8.44	6.35	6.86	6.47	6.15	6.14	5.91	5.47	5.4	5.14	8.12	6.56	6.0667	5.3367	-0.307783913	0.003928163	0.230073986	-0.420575683	0.000135021	0.012329059	-0.605540825	1.31E-07	1.57E-05
ENSGALG00000005347	ADAMTS18	1.6	1.08	1.04	1.64	1.64	1.52	2.38	2.27	1.84	1.9	2.21	1.54	1.24	1.6	2.1633	1.8833	0.367731785	0.075837678	0.796345973	0.802915857	6.60E-05	0.007141839	0.602948246	0.004619858	0.080548892
ENSGALG00000005442	PALMD	1.32	1.47	0.97	1.95	1.72	1.9	1.88	1.97	2.67	2.18	2.19	2.45	1.2533	1.8567	2.1733	2.2733	0.566944666	0.008033252	0.315230382	0.794139303	0.000259855	0.020024076	0.859039077	2.47E-05	0.001446851
ENSGALG00000005616	ARSI	4.6	4.58	3.92	2.48	4.1	3.85	3.29	3.83	3.31	2.68	2.37	2.98	4.3667	3.4767	3.4767	2.6767	-0.328827654	0.102599462	0.851018522	-0.328827654	0.068894098	0.643595542	-0.706094919	0.000388724	0.013219127
ENSGALG00000006019	EPHX4	2.5	2.75	2.61	2.38	1.99	2.43	1.61	1.9	1.44	1.22	1.46	1.78	2.62	2.2667	1.65	1.4867	-0.208994566	0.336886104	0.995791847	-0.667100787	0.005588861	0.171765057	-0.817485602	0.001459988	0.03522501
ENSGALG00000006221	KIF1A	0.66	0.74	0.65	0.67	0.94	0.7	0.97	0.63	0.97	0.88	1.2	1.01	0.6833	0.77	0.8567	1.03	0.172268942	0.396868764	0.995791847	0.32614445	0.108191041	0.758585831	0.591982928	0.001702308	0.039911906
ENSGALG00000006425	SLC6A6	19.37	16.69	18.32	13.56	15.08	12.93	12.11	11.93	10.02	12.97	11.47	12.81	18.1267	13.8567	11.3533	12.4167	-0.387533403	1.04E-06	0.001043521	-0.674997716	2.97E-12	3.13E-09	-0.545835726	1.54E-10	3.68E-08
ENSGALG00000007065	GJD4	5.96	6.1	5.67	6	6.07	6.78	7	7.63	8.01	10.5	8.88	7.82	5.91	6.2833	7.5467	9.0667	0.088371987	0.563896295	0.995791847	0.352681422	0.017811834	0.332639954	0.617414115	4.08E-05	0.002177443
ENSGALG00000008165	GPR75	2.52	2.49	2.33	1.57	1.64	1.87	1.55	2.12	2.06	1.46	1.35	1.24	2.4467	1.6933	1.91	1.35	-0.530951566	0.034799292	0.606110251	-0.357244924	0.146929726	0.834554742	-0.857858155	0.001532598	0.03653609
ENSGALG00000009519	ARG2	23.68	24.36	23.74	16.84	16.99	18.78	15.99	16.65	13.97	15.36	14.84	14.02	23.9267	17.5367	15.5367	14.74	-0.448244873	1.06E-06	0.001043521	-0.62294241	1.05E-10	8.33E-08	-0.698882898	3.19E-13	1.26E-10
ENSGALG00000009624	FSIP1	0.25	0.39	0.08	0.75	0.59	0.61	0.58	0.76	0.8	0.98	1.02	0.78	0.24	0.65	0.7133	0.9267	1.437405312	0.004464879	0.24774596	1.571541985	0.001707457	0.076277807	1.949016071	3.09E-05	0.001739338
ENSGALG00000009920	COCH	8.78	6.8	8.15	6.7	5.99	6.72	5.53	5.32	4.89	4.73	3.64	3.94	7.91	6.47	5.2467	4.1033	-0.289911982	0.023868495	0.523549804	-0.59227656	1.58E-05	0.002496619	-0.946881339	2.46E-10	5.56E-08
ENSGALG00000010233	SYNDIG1L	6.62	6.79	7.54	6.3	7.04	5.93	5.34	5.19	4.97	3.57	4.81	4.85	6.9833	6.4233	5.1667	4.41	-0.120593672	0.311435932	0.994557316	-0.434682028	0.000707467	0.042332802	-0.663137182	4.82E-06	0.000360535
ENSGALG00000010636	PRIMPOL	2.87	2.56	3.39	3.16	4.43	3.53	4.08	4.63	4.22	5.08	4.57	4.11	2.94	3.7067	4.31	4.5867	0.334306227	0.126097952	0.900276756	0.551871714	0.004910448	0.157343488	0.641629909	0.000837171	0.023546748
ENSGALG00000010950	PPP4R4	0.61	0.49	0.55	0.96	0.9	0.8	0.8	1.21	0.94	1.2	1.17	1.04	0.55	0.8867	0.9833	1.1367	0.688960221	0.04210212	0.655646276	0.83824893	0.014951797	0.302996872	1.047305715	0.001159429	0.030187111
ENSGALG00000011270	KERA	0.89	1.3	1.41	0.81	1.2	1.09	1.03	1.63	1.05	2.21	1.68	2.5	1.2	1.0333	1.2367	2.13	-0.215728691	0.872718322	0.998882338	0.04342228	0.57094966	0.994684058	0.827819025	0.000709224	0.020647325
ENSGALG00000011404	HOPX	7.76	7.84	8.93	7.58	6.34	5.53	6.55	5.18	4.85	4.65	4.32	4.29	8.1767	6.4833	5.5267	4.42	-0.334777079	0.058615643	0.736656797	-0.565103227	0.003741825	0.130484796	-0.887466458	7.10E-06	0.000507135
ENSGALG00000014615	LAMA1	1.25	1.35	1.17	1.05	0.99	0.94	0.93	0.93	0.98	0.72	0.79	0.76	1.2567	0.9933	0.9467	0.7567	-0.339252193	0.016485833	0.448062328	-0.408673594	0.005711944	0.173856599	-0.731872226	3.73E-06	0.000285836
ENSGALG00000014908	FST	2.73	2.89	2.69	1.92	1.74	2.58	1.62	2.33	1.72	1.65	1.35	2.04	2.77	2.08	1.89	1.68	-0.413302448	0.070142732	0.768487564	-0.551499742	0.004418076	0.147241238	-0.721424743	0.001541601	0.03668918
ENSGALG00000015055	SLC22A16	4.78	4.22	4.39	3.77	3.34	3.34	2.55	2.68	3.61	3.61	3.21	3.45	4.4633	3.4833	2.9467	3.4233	-0.357653018	0.016694279	0.448960257	-0.599037686	0.000383655	0.02683835	-0.382719779	0.01212671	0.157877362
ENSGALG00000016186	PDE9A	5.02	4.5	5.17	3.75	4.07	3.99	3.53	3.4	2.95	2.64	3.3	3.45	4.8967	3.9367	3.2933	3.13	-0.314825431	0.02435988	0.52626659	-0.572251449	0.0001695	0.014318713	-0.645637333	5.36E-05	0.002695019
ENSGALG00000016661	BLK	2.43	1.66	2.21	2.16	1.96	1.57	1.81	1.66	1.65	0.88	1.15	1.43	2.1	1.8967	1.7067	1.1533	-0.146923176	0.488024322	0.995791847	-0.299208018	0.201197846	0.909628954	-0.864579791	0.002110751	0.046257689
ENSGALG00000016785	IL1RL1	1.96	1.2	1.97	2.56	2.14	2.54	2.55	1.96	2.49	4.29	3.96	4	1.71	2.4133	2.3333	4.0833	0.497030871	0.130442786	0.906198277	0.448396096	0.158863483	0.857385186	1.255751018	5.81E-07	5.66E-05
ENSGALG00000017184	MMP7	17.22	18.11	17.26	14.35	13.86	15.58	14.3	12.05	11.95	9.57	8.84	10.53	17.53	14.5967	12.7667	9.6467	-0.264187047	0.016222181	0.44704052	-0.457444105	0.000128136	0.011768409	-0.861723575	6.85E-12	2.19E-09
ENSGALG00000021340	CA9	5.27	5.49	4.92	3.74	4.21	3.66	5.14	3.97	3.65	2.76	2.88	2.75	5.2267	3.87	4.2533	2.7967	-0.433557587	0.00261871	0.17850124	-0.29729723	0.063256481	0.623620636	-0.902182844	1.43E-08	2.25E-06
ENSGALG00000027579	MRPS6	7.54	9.14	8.33	7.36	7.87	6.5	5.79	6.18	5.92	5.42	5.94	5.3	8.3367	7.2433	5.9633	5.5533	-0.202816883	0.070796358	0.770302691	-0.48335167	3.41E-05	0.004148695	-0.586116657	1.51E-06	0.00012918
ENSGALG00000030032	SLC4A10	0.7	0.26	0.46	0.9	0.73	0.81	0.82	0.65	1.09	0.98	0.82	1.07	0.4733	0.8133	0.8533	0.9567	0.780990218	0.022091518	0.502669437	0.85025288	0.016563736	0.319431312	1.015159807	0.002369058	0.049845756
ENSGALG00000030985	MYH7B	0.58	0.65	0.75	0.79	0.96	0.92	1.1	0.94	0.94	1.27	1.22	1.06	0.66	0.89	0.9933	1.1833	0.431339312	0.047765855	0.694539751	0.5898119	0.005377323	0.167876611	0.842318594	4.81E-05	0.002486658
ENSGALG00000031631	SDHAF4	5.85	9.93	10.3	17.78	14.86	11.24	10.61	12.6	9.51	10.61	8.91	11.33	8.6933	14.6267	10.9067	10.2833	0.750619656	0.000193818	0.03737842	0.327228879	0.092236701	0.71690201	0.24232662	0.195029458	0.693377724
ENSGALG00000032349	CDH5	1.24	1.4	1.66	1.44	1.64	1.9	1.63	1.95	1.51	2.02	2.18	2.37	1.4333	1.66	1.6967	2.19	0.211809082	0.247442155	0.980019536	0.243328996	0.198995453	0.908927658	0.611556711	0.000305914	0.011045803
ENSGALG00000032746	ENPP2	2.82	1.88	3.33	1.87	1.73	2.24	1.37	1.41	1.78	1.78	1.46	1.86	2.6767	1.9467	1.52	1.7	-0.459431619	0.022762457	0.513502841	-0.816366163	0.000122625	0.011328123	-0.654902741	0.001860766	0.042246078
ENSGALG00000032836	-	11.59	14.29	12.09	10.88	9.85	9.64	8.94	8.78	9.7	7.71	7.98	8.64	12.6567	10.1233	9.14	8.11	-0.32221309	0.005872799	0.278936618	-0.469631428	0.000120973	0.011241238	-0.642123679	5.00E-07	4.97E-05
ENSGALG00000033171	TGM4	5.26	4.43	5.5	3.64	3.01	3.78	3.5	2.76	3.5	2.98	2.24	2.47	5.0633	3.4767	3.2533	2.5633	-0.542382712	0.000385129	0.058602374	-0.638168817	6.30E-05	0.006861633	-0.982066367	4.58E-09	8.60E-07
ENSGALG00000033997	ZNF800	0.88	1.28	1.24	0.73	1.67	1.06	1.19	1.3	1.9	2.1	1.41	2.1	1.1333	1.1533	1.4633	1.87	0.025237291	0.283472289	0.988040746	0.368686193	0.065568083	0.632722071	0.722466024	0.000160305	0.006656454
ENSGALG00000036659	NDUFAF8	5.33	5.62	4.08	10.87	10.36	8.53	6.33	5.84	6.95	5.53	6.24	7.02	5.01	9.92	6.3733	6.2633	0.985529517	0.000202101	0.037600386	0.347237514	0.234728779	0.94651459	0.322120058	0.263848557	0.780702341
ENSGALG00000038933	FABP7	133.51	147.24	157.91	158.76	144.29	134.26	104.91	107.91	121.57	97.68	91.88	102.42	146.22	145.77	111.4633	97.3267	-0.004446819	0.892974253	0.999996286	-0.391571454	9.88E-09	4.88E-06	-0.587233607	1.10E-17	1.02E-14
ENSGALG00000039264	SLA	18.31	16.33	17.65	24.37	21.58	25.54	26.25	25.02	27.97	28.49	26.79	26.68	17.43	23.83	26.4133	27.32	0.451206382	2.15E-07	0.000309474	0.59969381	3.37E-15	5.32E-12	0.648384914	3.25E-17	2.69E-14
ENSGALG00000041043	ABRA	8.02	6.92	7.81	5.79	4.99	5.29	4.82	4.29	4.16	5.88	3.26	4.59	7.5833	5.3567	4.4233	4.5767	-0.501496616	0.002446509	0.170436506	-0.777698175	1.46E-05	0.002375691	-0.72853492	0.000204455	0.008105759
ENSGALG00000043064	EXFABP	2.46	2.7	3.43	2.35	1.41	2.49	2.27	1.5	2.99	0.81	0.74	0.31	2.8633	2.0833	2.2533	0.62	-0.458801942	0.177469202	0.940609305	-0.345634885	0.33374534	0.982571037	-2.20735551	2.45E-06	0.000194639
ENSGALG00000045196	LAPTM4B	4.45	4.22	4.15	5.86	5.91	5.19	6.02	6.08	6.69	7.43	7.89	6.82	4.2733	5.6533	6.2633	7.38	0.403739908	0.002101385	0.158244333	0.551568805	1.49E-05	0.002382147	0.78825896	1.90E-10	4.41E-08
ENSGALG00000046160	-	7.76	8.88	7.58	6.5	6.66	5.69	5.2	6.33	4.95	5.31	5.08	4.41	8.0733	6.2833	5.4933	4.9333	-0.361634342	0.024837317	0.528792481	-0.555482623	0.001199336	0.060919311	-0.710601689	5.77E-05	0.002852035
ENSGALG00000047771	PGF	7.38	6.4	6.92	6.97	5.65	5.35	6.14	6.16	5.45	3.52	3.64	3.96	6.9	5.99	5.9167	3.7067	-0.204040359	0.142436159	0.91804132	-0.221811743	0.116186235	0.774403265	-0.89647398	1.85E-08	2.81E-06
ENSGALG00000048907	-	0.23	0.62	0.34	1.18	0.58	0.88	0	1.07	1.21	0.72	1.41	1.75	0.3967	0.88	0.76	1.2933	1.149576356	0.025574546	0.535853613	0.938072251	0.519272145	0.994684058	1.705095079	0.000314194	0.011241879
ENSGALG00000050441	-	0.62	0.59	0.61	1.01	0.79	0.79	0.58	0.72	1.19	1.03	1.12	1.2	0.6067	0.8633	0.83	1.1167	0.509013647	0.093424953	0.837722362	0.452207292	0.171476856	0.881490363	0.880222645	0.001568976	0.037284443
ENSGALG00000050548	-	6.23	8.71	10.48	12.02	15.98	13.11	9.36	14.87	9.51	3.95	14.54	11.62	8.4733	13.7033	11.2467	10.0367	0.693525342	1.56E-05	0.007488229	0.408495943	0.18742333	0.90128656	0.244278678	0.65966007	0.965323192
ENSGALG00000052051	COPS9	6.88	6.11	7.24	12.72	11.45	9.51	7.95	5.33	9.95	6.53	5.81	7.88	6.7433	11.2267	7.7433	6.74	0.735395819	9.16E-06	0.004692179	0.199492834	0.305022884	0.972056751	-0.000713323	0.974197046	0.992378632
ENSGALG00000054033	-	8.53	11.95	9.96	11.54	11.65	9.42	8.3	6.74	8.6	5.88	6.78	6.97	10.1467	10.87	7.88	6.5433	0.099346082	0.280165987	0.986695695	-0.364738323	0.142840475	0.826882595	-0.632908186	0.000225158	0.008593424
ENSGALG00000054534	-	1.28	0.82	0.27	0.39	0	2.24	0.7	1.26	0	0	0	0	0.79	0.8767	0.6533	0	0.15017574	0.936992508	0.999996286	-0.274033405	0.866655412	0.997309323	-9.625708843	5.23E-07	5.16E-05
ENSGALG00000054582	-	0.78	0.58	0.47	0	0.16	0.1	0.35	0.68	0.44	0.55	0.15	0.81	0.61	0.0867	0.49	0.5033	-2.81526012	6.03E-07	0.000733235	-0.316027493	0.359103007	0.989134739	-0.277295099	0.523195821	0.929988381
MSTRG.10805	--	1.36	1.9	1.75	2.15	1.82	1.83	2.29	2.42	2.08	2.29	2.6	2.85	1.67	1.9333	2.2633	2.58	0.211242297	0.259545172	0.983241712	0.438600971	0.012488641	0.275534999	0.627522963	0.000219482	0.00846748
MSTRG.11502	--	1.23	1.23	1.1	1.59	1.62	1.44	1.54	1.57	1.67	1.96	1.79	1.95	1.1867	1.55	1.5933	1.9	0.385353475	0.017617635	0.454688977	0.425133377	0.008084226	0.214272689	0.679084678	1.02E-05	0.000702472
MSTRG.12795	--	3.87	2.86	2.96	5.16	4.87	4.05	3.42	5.47	4.96	4.91	5.26	5.03	3.23	4.6933	4.6167	5.0667	0.539078763	0.000175843	0.035735652	0.515317406	0.002354867	0.094051637	0.649502753	4.96E-06	0.000367138
MSTRG.1324	--	1.74	2.17	2.26	2.87	2.67	2.57	3.44	3.78	2.9	3.43	3.73	2.69	2.0567	2.7033	3.3733	3.2833	0.394431425	0.014158079	0.420067271	0.713866896	6.73E-06	0.001297408	0.674853235	3.92E-05	0.002120676
MSTRG.13256	IL23R	1.68	1.72	1.67	1.85	2.52	2.14	2.34	2.28	2.28	2.63	2.54	2.55	1.69	2.17	2.3	2.5733	0.360671796	0.015357927	0.435398677	0.444610615	0.001334856	0.06479536	0.6066151	7.21E-06	0.000512783
MSTRG.5044	--	2.37	2.88	2.78	4.13	3.48	3.7	3.17	3.99	3.91	4.04	4.2	4.32	2.6767	3.77	3.69	4.1867	0.494127036	0.0015719	0.134367718	0.463183329	0.004240647	0.143987961	0.645364571	2.12E-05	0.001287077
MSTRG.7203	--	2.93	3.03	2.61	3.78	3.53	3.53	3.8	3.98	4.44	4.54	4.22	4.54	2.8567	3.6133	4.0733	4.4333	0.338997647	0.038594016	0.632736253	0.511877176	0.001574518	0.071886303	0.634059136	4.92E-05	0.002506743
