# Supplementary material for: RNA Sequencing Reveals the Regulation of Betaine on Chicken Myogenesis
Source: Animals (Basel). 2022 Sep 21;12(19):2508. doi: 10.3390/ani12192508 (PMC9558966; doi:10.3390/ani12192508)
Supplement: Supplementary file 1 [file animals-12-02508-s001.zip › animals-1799981-Supplementary Table S6.xls]

id	SPOT	Profile	Bet_0	Bet_10	Bet_25	Bet_50	Symbol	Description
ENSGALG00000001264	ID_0	19	0	0.21	0.36	0.6	PLXNA2	plexin A2 [Source:NCBI gene;Acc:419857]
ENSGALG00000001405	ID_1	0	0	-0.28	-0.41	-0.93	IRF6	interferon regulatory factor 6 [Source:NCBI gene;Acc:419863]
ENSGALG00000001645	ID_2	19	0	0.3	0.66	0.91	KCNT1	potassium sodium-activated channel subfamily T member 1 [Source:NCBI gene;Acc:395248]
ENSGALG00000002855	ID_3	19	0	0.1	0.44	0.6	SARDH	sarcosine dehydrogenase [Source:HGNC Symbol;Acc:HGNC:10536]
ENSGALG00000003172	ID_4	17	0	0.86	0.54	0.85	SLC16A9	solute carrier family 16 member 9 [Source:NCBI gene;Acc:423667]
ENSGALG00000004322	ID_5	0	0	-0.31	-0.42	-0.61	-	aryl hydrocarbon receptor-like [Source:NCBI gene;Acc:100859347]
ENSGALG00000005347	ID_6	18	0	0.37	0.8	0.6	ADAMTS18	ADAM metallopeptidase with thrombospondin type 1 motif 18 [Source:NCBI gene;Acc:100858277]
ENSGALG00000005442	ID_7	17	0	0.57	0.79	0.86	PALMD	palmdelphin [Source:NCBI gene;Acc:424475]
ENSGALG00000005616	ID_8	0	0	-0.33	-0.33	-0.71	ARSI	arylsulfatase family member I [Source:NCBI gene;Acc:427639]
ENSGALG00000006019	ID_9	0	0	-0.21	-0.67	-0.82	EPHX4	epoxide hydrolase 3 [Source:NCBI gene;Acc:424505]
ENSGALG00000006221	ID_10	19	0	0.17	0.33	0.59	KIF1A	kinesin family member 1A [Source:NCBI gene;Acc:424849]
ENSGALG00000006425	ID_11	1	0	-0.39	-0.67	-0.55	SLC6A6	solute carrier family 6 member 6 [Source:NCBI gene;Acc:416041]
ENSGALG00000007065	ID_12	19	0	0.09	0.35	0.62	GJD4	gap junction protein delta 4 [Source:NCBI gene;Acc:420465]
ENSGALG00000008165	ID_13	0	0	-0.53	-0.36	-0.86	GPR75	G protein-coupled receptor 75 [Source:HGNC Symbol;Acc:HGNC:4526]
ENSGALG00000009519	ID_14	2	0	-0.45	-0.62	-0.7	ARG2	arginase 2 [Source:NCBI gene;Acc:423272]
ENSGALG00000009624	ID_15	17	0	1.44	1.57	1.95	FSIP1	fibrous sheath interacting protein 1 [Source:NCBI gene;Acc:423286]
ENSGALG00000009920	ID_16	0	0	-0.29	-0.59	-0.95	COCH	cochlin [Source:NCBI gene;Acc:395779]
ENSGALG00000010233	ID_17	0	0	-0.12	-0.43	-0.66	SYNDIG1L	synapse differentiation inducing 1 like [Source:NCBI gene;Acc:423351]
ENSGALG00000010636	ID_18	19	0	0.33	0.55	0.64	PRIMPOL	primase and DNA directed polymerase [Source:NCBI gene;Acc:422549]
ENSGALG00000010950	ID_19	17	0	0.69	0.84	1.05	PPP4R4	protein phosphatase 4 regulatory subunit 4 [Source:NCBI gene;Acc:423430]
ENSGALG00000011270	ID_20	10	0	-0.22	0.04	0.83	KERA	keratocan [Source:NCBI gene;Acc:373995]
ENSGALG00000011404	ID_21	0	0	-0.33	-0.57	-0.89	HOPX	HOP homeobox [Source:NCBI gene;Acc:395241]
ENSGALG00000014615	ID_22	0	0	-0.34	-0.41	-0.73	LAMA1	laminin subunit alpha 1 [Source:NCBI gene;Acc:374016]
ENSGALG00000014908	ID_23	0	0	-0.41	-0.55	-0.72	FST	follistatin [Source:NCBI gene;Acc:396119]
ENSGALG00000015055	ID_24	1	0	-0.36	-0.6	-0.38	SLC22A16	solute carrier family 22 member 16 [Source:NCBI gene;Acc:421757]
ENSGALG00000016186	ID_25	0	0	-0.31	-0.57	-0.65	PDE9A	phosphodiesterase 9A [Source:NCBI gene;Acc:418538]
ENSGALG00000016661	ID_26	9	0	-0.15	-0.3	-0.86	BLK	BLK proto-oncogene, Src family tyrosine kinase [Source:NCBI gene;Acc:422035]
ENSGALG00000016785	ID_27	19	0	0.5	0.45	1.26	IL1RL1	interleukin 1 receptor like 1 [Source:NCBI gene;Acc:374136]
ENSGALG00000017184	ID_28	0	0	-0.26	-0.46	-0.86	MMP7	matrix metallopeptidase 7 [Source:NCBI gene;Acc:418983]
ENSGALG00000021340	ID_29	0	0	-0.43	-0.3	-0.9	CA9	carbonic anhydrase 9 [Source:NCBI gene;Acc:770004]
ENSGALG00000027579	ID_30	0	0	-0.2	-0.48	-0.59	MRPS6	mitochondrial ribosomal protein S6 [Source:NCBI gene;Acc:427978]
ENSGALG00000030032	ID_31	17	0	0.78	0.85	1.02	SLC4A10	solute carrier family 4 member 10 [Source:NCBI gene;Acc:424188]
ENSGALG00000030985	ID_32	19	0	0.43	0.59	0.84	MYH7B	myosin, heavy chain 7B, cardiac muscle, beta [Source:NCBI gene;Acc:395279]
ENSGALG00000031631	ID_33	14	0	0.75	0.33	0.24	SDHAF4	succinate dehydrogenase complex assembly factor 4 [Source:NCBI gene;Acc:421870]
ENSGALG00000032349	ID_34	19	0	0.21	0.24	0.61	CDH5	cadherin 5 [Source:NCBI gene;Acc:374068]
ENSGALG00000032746	ID_35	1	0	-0.46	-0.82	-0.65	ENPP2	ectonucleotide pyrophosphatase/phosphodiesterase 2 [Source:NCBI gene;Acc:420361]
ENSGALG00000032836	ID_36	0	0	-0.32	-0.47	-0.64	-	monoamine oxidase B [Source:NCBI gene;Acc:418561]
ENSGALG00000033171	ID_37	0	0	-0.54	-0.64	-0.98	TGM4	transglutaminase 4 [Source:NCBI gene;Acc:420706]
ENSGALG00000033997	ID_38	19	0	0.03	0.37	0.72	ZNF800	zinc finger protein 800 [Source:NCBI gene;Acc:417747]
ENSGALG00000036659	ID_39	14	0	0.99	0.35	0.32	NDUFAF8	NADH:ubiquinone oxidoreductase complex assembly factor 8 [Source:NCBI gene;Acc:422071]
ENSGALG00000038933	ID_40	7	0	0	-0.39	-0.59	FABP7	fatty acid binding protein 7 [Source:NCBI gene;Acc:396246]
ENSGALG00000039264	ID_41	17	0	0.45	0.6	0.65	SLA	Src like adaptor [Source:NCBI gene;Acc:378908]
ENSGALG00000041043	ID_42	2	0	-0.5	-0.78	-0.73	ABRA	actin binding Rho activating protein [Source:NCBI gene;Acc:430953]
ENSGALG00000043064	ID_43	9	0	-0.46	-0.35	-2.21	EXFABP	extracellular fatty acid-binding protein [Source:NCBI gene;Acc:396393]
ENSGALG00000045196	ID_44	19	0	0.4	0.55	0.79	LAPTM4B	lysosomal protein transmembrane 4 beta [Source:NCBI gene;Acc:770893]
ENSGALG00000046160	ID_45	0	0	-0.36	-0.56	-0.71	-	chemokine (C-X-C motif) ligand 1-like [Source:NCBI gene;Acc:422654]
ENSGALG00000047771	ID_46	9	0	-0.2	-0.22	-0.9	PGF	placental growth factor [Source:NCBI gene;Acc:771832]
ENSGALG00000048907	ID_47	19	0	1.15	0.94	1.71	-	-
ENSGALG00000050441	ID_48	19	0	0.51	0.45	0.88	-	cytokine receptor common subunit beta-like [Source:NCBI gene;Acc:771315]
ENSGALG00000050548	ID_49	16	0	0.69	0.41	0.24	-	putative methyltransferase DDB_G0268948 [Source:NCBI gene;Acc:107048987]
ENSGALG00000052051	ID_50	14	0	0.74	0.2	0	COPS9	COP9 signalosome subunit 9 [Source:NCBI gene;Acc:770635]
ENSGALG00000054033	ID_51	7	0	0.1	-0.36	-0.63	-	-
ENSGALG00000054534	ID_52	9	0	0.15	-0.27	-9.63	-	-
ENSGALG00000054582	ID_53	5	0	-2.82	-0.32	-0.28	-	-
MSTRG.10805	ID_54	19	0	0.21	0.44	0.63	--	high mobility group protein HMG-I/HMG-Y isoform X1 [Phasianus colchicus]
MSTRG.11502	ID_55	19	0	0.39	0.43	0.68	--	-
MSTRG.12795	ID_56	17	0	0.54	0.52	0.65	--	nebulin isoform X23 [Gallus gallus]
MSTRG.1324	ID_57	19	0	0.39	0.71	0.67	--	Immunoglobulin G-binding protein A, partial [Nipponia nippon]
MSTRG.13256	ID_58	19	0	0.36	0.44	0.61	IL23R	interleukin-23 receptor isoform X1 [Coturnix japonica]
MSTRG.5044	ID_59	17	0	0.49	0.46	0.65	--	-
MSTRG.7203	ID_60	19	0	0.34	0.51	0.63	--	-
