# Supplementary material for: RNA Sequencing Reveals the Regulation of Betaine on Chicken Myogenesis
Source: Animals (Basel). 2022 Sep 21;12(19):2508. doi: 10.3390/ani12192508 (PMC9558966; doi:10.3390/ani12192508)
Supplement: Supplementary file 1 [file animals-12-02508-s001.zip › animals-1799981-Supplementary Table S7.xlsx]

## Sheet: Sheet1
Profile ID	Profile Model	Cluster (-1 non-significant)	# Genes Assigned	# Gene Expected	p-value
0	0.0,-1.0,-2.0,-3.0	1	17	2.375	1.1e-10
1	0.0,-1.0,-2.0,-1.0	-1	3	2.875	0.55
2	0.0,-1.0,-1.0,-1.0	-1	2	2.41667	0.7
3	0.0,-1.0,-1.0,0.0	-1	0	2.16667	1
4	0.0,-1.0,0.0,-1.0	-1	0	2.95833	1
5	0.0,-1.0,0.0,0.0	-1	1	5.5	1
6	0.0,-1.0,0.0,1.0	-1	0	2.875	1
7	0.0,0.0,-1.0,-1.0	-1	2	1.41667	0.42
8	0.0,0.0,-1.0,0.0	-1	0	5.5	1
9	0.0,0.0,0.0,-1.0	-1	4	4.70833	0.7
10	0.0,0.0,0.0,1.0	-1	1	2.41667	0.92
11	0.0,0.0,1.0,0.0	-1	0	3.16667	1
12	0.0,0.0,1.0,1.0	-1	0	1.41667	1
13	0.0,1.0,0.0,-1.0	-1	0	2.91667	1
14	0.0,1.0,0.0,0.0	-1	3	3.16667	0.62
15	0.0,1.0,0.0,1.0	-1	0	2.95833	1
16	0.0,1.0,1.0,0.0	-1	1	2.16667	0.89
17	0.0,1.0,1.0,1.0	-1	8	4.70833	0.1
18	0.0,1.0,2.0,1.0	-1	1	2.91667	0.95
19	0.0,1.0,2.0,3.0	0	18	2.375	1.1e-11
